# Supplementary material for: Aging and Veterinary Care of Cats, Dogs, and Horses through the Records of Three University Veterinary Hospitals
Source: Front Vet Sci. 2017 Feb 14;4:14. doi: 10.3389/fvets.2017.00014 (PMC5306394; doi:10.3389/fvets.2017.00014)
Supplement: Data Sheet 1 — Extended datasheet from the three University Veterinary Hospitals. [file Data_Sheet_1.XLSX]

## Sheet: Data
Sex	Specie	Hospital	Age	Age class	Year_examination
F	Dog	Padova	9	8-10	2010
M	Cat	Padova	1	<2	2010
F	Dog	Padova	11	11-15	2010
F	Cat	Padova	1	<2	2010
M	Dog	Padova	8	8-10	2010
M	Cat	Padova	1	<2	2010
M	Dog	Padova	7	5-7	2010
F	Dog	Padova	2	2-4	2010
M	Dog	Padova	8	8-10	2010
F	Dog	Padova	8	8-10	2010
M	Dog	Padova	6	5-7	2010
F	Dog	Padova	1	<2	2010
M	Dog	Padova	12	11-15	2010
M	Dog	Padova	12	11-15	2010
M	Dog	Padova	4	2-4	2010
M	Dog	Padova	12	11-15	2010
M	Dog	Padova	2	2-4	2010
M	Dog	Padova	0	<2	2010
M	Dog	Padova	8	8-10	2010
S	Dog	Padova	7	5-7	2010
C	Cat	Padova	12	11-15	2010
M	Dog	Padova	4	2-4	2010
M	Dog	Padova	8	8-10	2010
M	Dog	Padova	10	8-10	2010
F	Dog	Padova	1	<2	2010
F	Dog	Padova	1	<2	2010
F	Dog	Padova	9	8-10	2010
C	Dog	Padova	4	2-4	2010
M	Dog	Padova	0	<2	2010
M	Dog	Padova	3	2-4	2010
S	Dog	Padova	4	2-4	2010
C	Dog	Padova	4	2-4	2010
M	Dog	Padova	2	2-4	2010
C	Dog	Padova	11	11-15	2010
M	Dog	Padova	0	<2	2010
F	Dog	Padova	8	8-10	2010
M	Dog	Padova	8	8-10	2010
F	Dog	Padova	4	2-4	2010
F	Dog	Padova	14	11-15	2010
S	Dog	Padova	11	11-15	2010
S	Dog	Padova	2	2-4	2010
M	Dog	Padova	10	8-10	2010
F	Dog	Padova	8	8-10	2010
S	Cat	Padova	12	11-15	2010
F	Dog	Padova	7	5-7	2010
M	Dog	Padova	11	11-15	2010
F	Dog	Padova	1	<2	2010
F	Dog	Padova	8	8-10	2010
C	Dog	Padova	4	2-4	2010
F	Horse	Padova	2	<3	2010
M	Dog	Padova	17	>16	2010
M	Dog	Padova	8	8-10	2010
F	Cat	Padova	2	2-4	2010
M	Dog	Padova	2	2-4	2010
F	Horse	Padova	14	12-16	2010
M	Dog	Padova	8	8-10	2010
F	Dog	Padova	0	<2	2010
M	Dog	Padova	8	8-10	2010
M	Dog	Padova	6	5-7	2010
M	Dog	Padova	11	11-15	2010
M	Dog	Padova	7	5-7	2010
F	Dog	Padova	0	<2	2010
M	Dog	Padova	4	2-4	2010
M	Dog	Padova	4	2-4	2010
S	Dog	Padova	11	11-15	2010
F	Cat	Padova	1	<2	2010
F	Cat	Padova	1	<2	2010
S	Dog	Padova	4	2-4	2010
F	Dog	Padova	5	5-7	2010
M	Cat	Padova	1	<2	2010
M	Cat	Padova	7	5-7	2010
F	Dog	Padova	4	2-4	2010
M	Dog	Padova	6	5-7	2010
C	Dog	Padova	2	2-4	2010
F	Dog	Padova	3	2-4	2010
M	Dog	Padova	6	5-7	2010
M	Dog	Padova	5	5-7	2010
S	Dog	Padova	12	11-15	2010
M	Dog	Padova	4	2-4	2010
F	Dog	Padova	7	5-7	2010
F	Dog	Padova	8	8-10	2010
M	Dog	Padova	1	<2	2010
C	Dog	Padova	6	5-7	2010
F	Dog	Padova	1	<2	2010
F	Dog	Padova	1	<2	2010
C	Cat	Padova	6	5-7	2010
M	Dog	Padova	2	2-4	2010
F	Dog	Padova	2	2-4	2010
F	Dog	Padova	4	2-4	2010
M	Dog	Padova	8	8-10	2010
M	Dog	Padova	1	<2	2010
M	Dog	Padova	4	2-4	2010
M	Dog	Padova	4	2-4	2010
C	Dog	Padova	10	8-10	2010
M	Dog	Padova	8	8-10	2010
F	Cat	Padova	3	2-4	2010
M	Dog	Padova	1	<2	2010
M	Dog	Padova	4	2-4	2010
M	Dog	Padova	1	<2	2010
M	Dog	Padova	12	11-15	2010
M	Dog	Padova	5	5-7	2010
M	Dog	Padova	1	<2	2010
F	Dog	Padova	1	<2	2010
S	Dog	Padova	4	2-4	2010
F	Dog	Padova	12	11-15	2010
M	Dog	Padova	13	11-15	2010
M	Dog	Padova	14	11-15	2010
F	Cat	Padova	1	<2	2010
F	Cat	Padova	1	<2	2010
M	Dog	Padova	10	8-10	2010
M	Dog	Padova	2	2-4	2010
F	Dog	Padova	2	2-4	2010
F	Dog	Padova	1	<2	2010
F	Cat	Padova	1	<2	2010
F	Cat	Padova	1	<2	2010
M	Dog	Padova	6	5-7	2010
M	Dog	Padova	1	<2	2010
M	Cat	Padova	2	2-4	2010
F	Cat	Padova	3	2-4	2010
F	Dog	Padova	3	2-4	2010
F	Dog	Padova	6	5-7	2010
M	Dog	Padova	8	8-10	2010
M	Dog	Padova	9	8-10	2010
F	Dog	Padova	5	5-7	2010
M	Dog	Padova	11	11-15	2010
M	Dog	Padova	8	8-10	2010
F	Cat	Padova	2	2-4	2010
M	Dog	Padova	4	2-4	2010
M	Dog	Padova	12	11-15	2010
F	Cat	Padova	2	2-4	2010
C	Dog	Padova	4	2-4	2010
S	Dog	Padova	9	8-10	2010
F	Cat	Padova	1	<2	2010
F	Dog	Padova	5	5-7	2010
M	Dog	Padova	0	<2	2010
M	Dog	Padova	5	5-7	2010
M	Dog	Padova	5	5-7	2010
M	Dog	Padova	9	8-10	2010
M	Dog	Padova	4	2-4	2010
M	Dog	Padova	1	<2	2010
F	Dog	Padova	0	<2	2010
C	Cat	Padova	12	11-15	2010
M	Dog	Padova	2	2-4	2010
S	Dog	Padova	6	5-7	2010
M	Dog	Padova	6	5-7	2010
M	Dog	Padova	7	5-7	2010
F	Dog	Padova	9	8-10	2010
M	Dog	Padova	6	5-7	2010
F	Dog	Padova	4	2-4	2010
F	Dog	Padova	6	5-7	2010
M	Dog	Padova	5	5-7	2010
M	Dog	Padova	5	5-7	2010
M	Dog	Padova	4	2-4	2010
F	Dog	Padova	12	11-15	2010
M	Dog	Padova	14	11-15	2010
F	Dog	Padova	10	8-10	2010
F	Dog	Padova	7	5-7	2010
F	Dog	Padova	8	8-10	2010
F	Dog	Padova	3	2-4	2010
M	Dog	Padova	12	11-15	2010
F	Dog	Padova	9	8-10	2010
S	Cat	Padova	15	11-15	2010
M	Dog	Padova	1	<2	2010
M	Dog	Padova	7	5-7	2010
M	Dog	Padova	0	<2	2010
F	Dog	Padova	10	8-10	2010
F	Dog	Padova	4	2-4	2010
F	Dog	Padova	8	8-10	2010
F	Dog	Padova	14	11-15	2010
M	Dog	Padova	5	5-7	2010
F	Dog	Padova	12	11-15	2010
F	Dog	Padova	3	2-4	2010
M	Dog	Padova	9	8-10	2010
M	Cat	Padova	0	<2	2010
C	Cat	Padova	14	11-15	2010
M	Dog	Padova	2	2-4	2010
M	Dog	Padova	6	5-7	2010
M	Dog	Padova	10	8-10	2010
M	Dog	Padova	5	5-7	2010
F	Dog	Padova	6	5-7	2010
F	Dog	Padova	5	5-7	2010
F	Dog	Padova	1	<2	2010
S	Cat	Padova	15	11-15	2010
M	Dog	Padova	10	8-10	2010
M	Cat	Padova	1	<2	2010
M	Dog	Padova	6	5-7	2010
F	Dog	Padova	6	5-7	2010
M	Dog	Padova	5	5-7	2010
M	Dog	Padova	6	5-7	2010
M	Dog	Padova	10	8-10	2010
F	Dog	Padova	12	11-15	2010
F	Dog	Padova	3	2-4	2010
F	Dog	Padova	6	5-7	2010
S	Dog	Padova	7	5-7	2010
F	Horse	Padova	2	<3	2010
C	Dog	Padova	10	8-10	2010
F	Dog	Padova	1	<2	2010
C	Dog	Padova	6	5-7	2010
M	Cat	Padova	5	5-7	2010
C	Dog	Padova	12	11-15	2010
M	Dog	Padova	4	2-4	2010
M	Dog	Padova	1	<2	2010
F	Dog	Padova	6	5-7	2010
S	Dog	Padova	7	5-7	2010
F	Dog	Padova	2	2-4	2010
M	Dog	Padova	10	8-10	2010
F	Dog	Padova	18	>16	2010
M	Dog	Padova	5	5-7	2010
F	Dog	Padova	14	11-15	2010
F	Dog	Padova	3	2-4	2010
M	Cat	Padova	1	<2	2010
F	Cat	Padova	12	11-15	2010
M	Dog	Padova	2	2-4	2010
M	Cat	Padova	3	2-4	2010
C	Cat	Padova	5	5-7	2010
S	Dog	Padova	7	5-7	2010
C	Cat	Padova	7	5-7	2010
M	Dog	Padova	1	<2	2010
F	Dog	Padova	1	<2	2010
M	Dog	Padova	6	5-7	2010
S	Dog	Padova	4	2-4	2010
M	Dog	Padova	1	<2	2010
F	Dog	Padova	6	5-7	2010
M	Dog	Padova	6	5-7	2010
F	Dog	Padova	8	8-10	2010
S	Dog	Padova	6	5-7	2010
F	Dog	Padova	7	5-7	2010
M	Dog	Padova	5	5-7	2010
F	Dog	Padova	18	>16	2010
C	Dog	Padova	2	2-4	2010
F	Cat	Padova	1	<2	2010
F	Cat	Padova	1	<2	2010
S	Dog	Padova	9	8-10	2010
F	Dog	Padova	3	2-4	2010
M	Dog	Padova	3	2-4	2010
M	Cat	Padova	1	<2	2010
F	Dog	Padova	6	5-7	2010
M	Dog	Padova	6	5-7	2010
F	Dog	Padova	12	11-15	2010
M	Dog	Padova	3	2-4	2010
F	Horse	Padova	2	<3	2010
S	Dog	Padova	10	8-10	2010
F	Dog	Padova	5	5-7	2010
M	Dog	Padova	8	8-10	2010
S	Dog	Padova	4	2-4	2010
F	Dog	Padova	6	5-7	2010
M	Dog	Padova	1	<2	2010
M	Dog	Padova	12	11-15	2010
F	Cat	Padova	2	2-4	2010
M	Dog	Padova	11	11-15	2010
M	Dog	Padova	2	2-4	2010
M	Dog	Padova	9	8-10	2010
F	Dog	Padova	3	2-4	2010
M	Dog	Padova	10	8-10	2010
M	Dog	Padova	1	<2	2010
F	Dog	Padova	12	11-15	2010
M	Cat	Padova	9	8-10	2010
S	Cat	Padova	7	5-7	2010
M	Dog	Padova	12	11-15	2010
F	Dog	Padova	4	2-4	2010
M	Cat	Padova	9	8-10	2010
F	Dog	Padova	18	>16	2010
F	Dog	Padova	1	<2	2010
F	Dog	Padova	4	2-4	2010
M	Dog	Padova	12	11-15	2010
M	Cat	Padova	9	8-10	2010
M	Dog	Padova	8	8-10	2010
M	Dog	Padova	9	8-10	2010
M	Dog	Padova	1	<2	2010
F	Dog	Padova	13	11-15	2010
F	Dog	Padova	6	5-7	2010
S	Dog	Padova	6	5-7	2010
F	Cat	Padova	12	11-15	2010
F	Dog	Padova	8	8-10	2010
F	Dog	Padova	18	>16	2010
M	Dog	Padova	5	5-7	2010
F	Dog	Padova	6	5-7	2010
F	Dog	Padova	4	2-4	2010
M	Cat	Padova	9	8-10	2010
M	Cat	Padova	5	5-7	2010
S	Dog	Padova	6	5-7	2010
M	Dog	Padova	3	2-4	2010
M	Dog	Padova	8	8-10	2010
M	Dog	Padova	2	2-4	2010
F	Dog	Padova	4	2-4	2010
F	Dog	Padova	6	5-7	2010
F	Cat	Padova	1	<2	2010
S	Dog	Padova	12	11-15	2010
F	Cat	Padova	1	<2	2010
F	Dog	Padova	1	<2	2010
M	Dog	Padova	1	<2	2010
M	Dog	Padova	5	5-7	2010
F	Dog	Padova	4	2-4	2010
M	Cat	Padova	9	8-10	2010
M	Dog	Padova	5	5-7	2010
F	Dog	Padova	3	2-4	2010
F	Dog	Padova	5	5-7	2010
M	Dog	Padova	5	5-7	2010
F	Dog	Padova	8	8-10	2010
F	Dog	Padova	7	5-7	2010
F	Cat	Padova	12	11-15	2010
F	Dog	Padova	4	2-4	2010
F	Dog	Padova	7	5-7	2010
F	Dog	Padova	12	11-15	2010
F	Dog	Padova	4	2-4	2010
M	Dog	Padova	5	5-7	2010
F	Dog	Padova	1	<2	2010
F	Dog	Padova	8	8-10	2010
M	Dog	Padova	2	2-4	2010
M	Dog	Padova	1	<2	2010
M	Dog	Padova	7	5-7	2010
C	Cat	Padova	7	5-7	2010
M	Dog	Padova	8	8-10	2010
S	Dog	Padova	12	11-15	2010
F	Dog	Padova	3	2-4	2010
F	Dog	Padova	4	2-4	2010
F	Dog	Padova	10	8-10	2010
M	Dog	Padova	0	<2	2010
F	Dog	Padova	3	2-4	2010
F	Dog	Padova	23	>16	2010
M	Dog	Padova	5	5-7	2010
M	Cat	Padova	1	<2	2010
M	Dog	Padova	9	8-10	2010
M	Dog	Padova	6	5-7	2010
M	Dog	Padova	8	8-10	2010
M	Cat	Padova	9	8-10	2010
M	Dog	Padova	11	11-15	2010
F	Dog	Padova	5	5-7	2010
S	Dog	Padova	6	5-7	2010
M	Cat	Padova	3	2-4	2010
M	Dog	Padova	2	2-4	2010
F	Dog	Padova	5	5-7	2010
F	Cat	Padova	1	<2	2010
M	Horse	Padova	22	>17	2010
F	Dog	Padova	4	2-4	2010
M	Dog	Padova	2	2-4	2010
F	Dog	Padova	4	2-4	2010
M	Dog	Padova	7	5-7	2010
M	Dog	Padova	6	5-7	2010
C	Dog	Padova	10	8-10	2010
M	Dog	Padova	4	2-4	2010
F	Cat	Padova	1	<2	2010
F	Cat	Padova	1	<2	2010
C	Dog	Padova	6	5-7	2010
M	Dog	Padova	1	<2	2010
M	Dog	Padova	8	8-10	2010
M	Dog	Padova	3	2-4	2010
M	Dog	Padova	4	2-4	2010
F	Dog	Padova	4	2-4	2010
M	Horse	Padova	2	<3	2010
S	Dog	Padova	1	<2	2010
S	Dog	Padova	1	<2	2010
S	Dog	Padova	10	8-10	2010
F	Dog	Padova	1	<2	2010
F	Dog	Padova	7	5-7	2010
M	Dog	Padova	1	<2	2010
M	Dog	Padova	5	5-7	2010
F	Dog	Padova	6	5-7	2010
M	Dog	Padova	1	<2	2010
M	Dog	Padova	17	>16	2010
F	Dog	Padova	3	2-4	2010
S	Dog	Padova	4	2-4	2010
M	Dog	Padova	7	5-7	2010
M	Cat	Padova	3	2-4	2010
M	Dog	Padova	3	2-4	2010
M	Dog	Padova	4	2-4	2010
M	Dog	Padova	5	5-7	2010
S	Dog	Padova	6	5-7	2010
M	Cat	Padova	3	2-4	2010
F	Cat	Padova	9	8-10	2010
F	Dog	Padova	3	2-4	2010
M	Dog	Padova	2	2-4	2010
M	Dog	Padova	5	5-7	2010
M	Dog	Padova	1	<2	2010
M	Dog	Padova	6	5-7	2010
M	Dog	Padova	4	2-4	2010
F	Cat	Padova	12	11-15	2010
M	Dog	Padova	1	<2	2010
F	Dog	Padova	9	8-10	2010
M	Dog	Padova	4	2-4	2010
F	Dog	Padova	9	8-10	2010
M	Dog	Padova	8	8-10	2010
M	Dog	Padova	8	8-10	2010
F	Dog	Padova	8	8-10	2010
C	Cat	Padova	7	5-7	2010
S	Dog	Padova	4	2-4	2010
M	Cat	Padova	3	2-4	2010
S	Dog	Padova	3	2-4	2010
F	Cat	Padova	1	<2	2010
F	Dog	Padova	1	<2	2010
M	Dog	Padova	11	11-15	2010
M	Dog	Padova	5	5-7	2010
S	Dog	Padova	8	8-10	2010
M	Dog	Padova	10	8-10	2010
F	Dog	Padova	0	<2	2010
F	Dog	Padova	12	11-15	2010
M	Dog	Padova	14	11-15	2010
M	Dog	Padova	9	8-10	2010
C	Cat	Padova	2	2-4	2010
M	Dog	Padova	7	5-7	2010
M	Dog	Padova	1	<2	2010
C	Dog	Padova	4	2-4	2010
M	Dog	Padova	0	<2	2010
F	Horse	Padova	16	12-16	2010
M	Cat	Padova	1	<2	2010
F	Dog	Padova	3	2-4	2010
F	Dog	Padova	3	2-4	2010
M	Cat	Padova	0	<2	2010
S	Dog	Padova	1	<2	2010
M	Cat	Padova	3	2-4	2010
M	Dog	Padova	9	8-10	2010
M	Dog	Padova	11	11-15	2010
M	Dog	Padova	14	11-15	2010
M	Dog	Padova	11	11-15	2010
S	Dog	Padova	11	11-15	2010
M	Dog	Padova	5	5-7	2010
F	Dog	Padova	8	8-10	2010
M	Dog	Padova	5	5-7	2010
M	Dog	Padova	6	5-7	2010
M	Dog	Padova	1	<2	2010
F	Cat	Padova	10	8-10	2010
S	Dog	Padova	12	11-15	2010
F	Dog	Padova	10	8-10	2010
M	Dog	Padova	0	<2	2010
M	Dog	Padova	4	2-4	2010
M	Cat	Padova	3	2-4	2010
M	Dog	Padova	9	8-10	2010
F	Dog	Padova	6	5-7	2010
F	Dog	Padova	9	8-10	2010
M	Dog	Padova	5	5-7	2010
M	Dog	Padova	10	8-10	2010
M	Dog	Padova	4	2-4	2010
F	Dog	Padova	1	<2	2010
M	Dog	Padova	9	8-10	2010
M	Cat	Padova	5	5-7	2010
M	Dog	Padova	2	2-4	2010
F	Cat	Padova	1	<2	2010
M	Horse	Padova	21	>17	2010
S	Dog	Padova	3	2-4	2010
F	Dog	Padova	1	<2	2010
F	Dog	Padova	5	5-7	2010
F	Dog	Padova	5	5-7	2010
F	Dog	Padova	4	2-4	2010
F	Dog	Padova	1	<2	2010
S	Dog	Padova	7	5-7	2010
F	Dog	Padova	1	<2	2010
S	Dog	Padova	4	2-4	2010
F	Dog	Padova	4	2-4	2010
F	Dog	Padova	9	8-10	2010
M	Dog	Padova	8	8-10	2010
M	Dog	Padova	12	11-15	2010
F	Dog	Padova	10	8-10	2010
F	Dog	Padova	1	<2	2010
M	Dog	Padova	11	11-15	2010
M	Dog	Padova	2	2-4	2010
M	Dog	Padova	8	8-10	2010
M	Dog	Padova	17	>16	2010
F	Dog	Padova	13	11-15	2010
M	Dog	Padova	2	2-4	2010
M	Dog	Padova	10	8-10	2010
S	Cat	Padova	15	11-15	2010
S	Dog	Padova	4	2-4	2010
S	Dog	Padova	4	2-4	2010
C	Dog	Padova	6	5-7	2010
C	Cat	Padova	14	11-15	2010
F	Dog	Padova	4	2-4	2010
F	Dog	Padova	3	2-4	2010
M	Dog	Padova	11	11-15	2010
F	Dog	Padova	3	2-4	2010
C	Horse	Padova	6	5-11	2010
F	Dog	Padova	3	2-4	2010
F	Dog	Padova	14	11-15	2010
M	Dog	Padova	9	8-10	2010
S	Dog	Padova	3	2-4	2010
M	Dog	Padova	4	2-4	2010
M	Cat	Padova	3	2-4	2010
M	Dog	Padova	3	2-4	2010
M	Cat	Padova	1	<2	2010
M	Dog	Padova	1	<2	2010
F	Cat	Padova	0	<2	2010
M	Dog	Padova	10	8-10	2010
F	Dog	Padova	13	11-15	2010
M	Dog	Padova	17	>16	2010
F	Dog	Padova	6	5-7	2010
F	Cat	Padova	1	<2	2010
M	Dog	Padova	3	2-4	2010
M	Dog	Padova	5	5-7	2010
F	Cat	Padova	10	8-10	2010
M	Dog	Padova	8	8-10	2010
M	Dog	Padova	4	2-4	2010
F	Dog	Padova	10	8-10	2010
M	Dog	Padova	10	8-10	2010
S	Dog	Padova	3	2-4	2010
M	Dog	Padova	5	5-7	2010
M	Dog	Padova	1	<2	2010
S	Dog	Padova	4	2-4	2010
S	Dog	Padova	13	11-15	2010
F	Dog	Padova	13	11-15	2010
F	Dog	Padova	6	5-7	2010
F	Dog	Padova	8	8-10	2010
M	Dog	Padova	6	5-7	2010
M	Dog	Padova	11	11-15	2010
M	Dog	Padova	6	5-7	2010
M	Dog	Padova	6	5-7	2010
M	Cat	Padova	1	<2	2010
F	Dog	Padova	8	8-10	2010
M	Dog	Padova	5	5-7	2010
S	Dog	Padova	7	5-7	2010
C	Dog	Padova	10	8-10	2010
M	Dog	Padova	9	8-10	2010
M	Dog	Padova	6	5-7	2010
S	Dog	Padova	7	5-7	2010
F	Dog	Padova	0	<2	2010
S	Dog	Padova	6	5-7	2010
F	Dog	Padova	13	11-15	2010
M	Dog	Padova	7	5-7	2010
F	Dog	Padova	1	<2	2010
M	Dog	Padova	4	2-4	2010
M	Dog	Padova	6	5-7	2010
S	Dog	Padova	7	5-7	2010
F	Dog	Padova	1	<2	2010
M	Dog	Padova	9	8-10	2010
F	Dog	Padova	5	5-7	2010
S	Dog	Padova	13	11-15	2010
C	Cat	Padova	8	8-10	2010
M	Cat	Padova	3	2-4	2010
S	Dog	Padova	7	5-7	2010
M	Dog	Padova	0	<2	2010
M	Dog	Padova	7	5-7	2010
M	Dog	Padova	6	5-7	2010
F	Dog	Padova	6	5-7	2010
M	Dog	Padova	8	8-10	2010
F	Dog	Padova	5	5-7	2010
F	Dog	Padova	8	8-10	2010
M	Dog	Padova	6	5-7	2010
F	Cat	Padova	5	5-7	2010
S	Dog	Padova	7	5-7	2010
F	Cat	Padova	3	2-4	2010
M	Dog	Padova	6	5-7	2010
F	Dog	Padova	6	5-7	2010
M	Dog	Padova	9	8-10	2010
M	Dog	Padova	7	5-7	2010
S	Dog	Padova	3	2-4	2010
M	Dog	Padova	5	5-7	2010
F	Dog	Padova	2	2-4	2010
M	Dog	Padova	1	<2	2010
F	Dog	Padova	5	5-7	2010
F	Dog	Padova	9	8-10	2010
F	Dog	Padova	11	11-15	2010
M	Dog	Padova	3	2-4	2010
F	Dog	Padova	0	<2	2010
M	Dog	Padova	6	5-7	2010
S	Dog	Padova	6	5-7	2010
M	Dog	Padova	1	<2	2010
M	Dog	Padova	6	5-7	2010
F	Dog	Padova	4	2-4	2010
M	Dog	Padova	3	2-4	2010
M	Dog	Padova	1	<2	2010
C	Dog	Padova	13	11-15	2010
M	Dog	Padova	12	11-15	2010
F	Dog	Padova	4	2-4	2010
C	Cat	Padova	1	<2	2010
M	Dog	Padova	5	5-7	2010
F	Dog	Padova	3	2-4	2010
F	Dog	Padova	5	5-7	2010
F	Cat	Padova	1	<2	2010
F	Dog	Padova	10	8-10	2010
M	Dog	Padova	1	<2	2010
F	Cat	Padova	1	<2	2010
M	Dog	Padova	10	8-10	2010
M	Dog	Padova	10	8-10	2010
C	Cat	Padova	10	8-10	2010
F	Dog	Padova	6	5-7	2010
M	Dog	Padova	12	11-15	2010
M	Cat	Padova	3	2-4	2010
S	Dog	Padova	8	8-10	2010
S	Dog	Padova	4	2-4	2010
M	Dog	Padova	3	2-4	2010
F	Dog	Padova	3	2-4	2010
M	Dog	Padova	1	<2	2010
M	Dog	Padova	6	5-7	2010
F	Dog	Padova	0	<2	2010
M	Dog	Padova	1	<2	2010
M	Dog	Padova	5	5-7	2010
F	Dog	Padova	8	8-10	2010
M	Dog	Padova	11	11-15	2010
M	Dog	Padova	4	2-4	2010
F	Dog	Padova	13	11-15	2010
F	Dog	Padova	4	2-4	2010
F	Dog	Padova	5	5-7	2010
F	Dog	Padova	5	5-7	2010
M	Dog	Padova	7	5-7	2010
M	Dog	Padova	1	<2	2010
F	Dog	Padova	0	<2	2010
F	Dog	Padova	1	<2	2010
M	Cat	Padova	2	2-4	2010
F	Dog	Padova	1	<2	2010
F	Dog	Padova	3	2-4	2010
M	Dog	Padova	5	5-7	2010
M	Dog	Padova	1	<2	2010
S	Dog	Padova	8	8-10	2010
M	Dog	Padova	2	2-4	2010
S	Dog	Padova	11	11-15	2010
F	Dog	Padova	12	11-15	2010
M	Dog	Padova	1	<2	2010
F	Dog	Padova	10	8-10	2010
S	Dog	Padova	5	5-7	2010
M	Dog	Padova	1	<2	2010
F	Dog	Padova	3	2-4	2010
F	Cat	Padova	1	<2	2010
F	Dog	Padova	1	<2	2010
M	Dog	Padova	4	2-4	2010
F	Dog	Padova	9	8-10	2010
M	Dog	Padova	4	2-4	2010
M	Cat	Padova	2	2-4	2010
F	Dog	Padova	12	11-15	2010
M	Dog	Padova	2	2-4	2010
F	Dog	Padova	3	2-4	2010
M	Dog	Padova	3	2-4	2010
M	Dog	Padova	6	5-7	2010
S	Cat	Padova	15	11-15	2010
C	Cat	Padova	1	<2	2010
F	Dog	Padova	10	8-10	2010
F	Dog	Padova	11	11-15	2010
M	Dog	Padova	1	<2	2010
M	Dog	Padova	10	8-10	2010
M	Dog	Padova	12	11-15	2010
M	Dog	Padova	8	8-10	2010
M	Dog	Padova	9	8-10	2010
M	Dog	Padova	5	5-7	2010
M	Dog	Padova	1	<2	2010
S	Dog	Padova	5	5-7	2010
S	Dog	Padova	12	11-15	2010
M	Dog	Padova	11	11-15	2010
M	Dog	Padova	11	11-15	2010
F	Dog	Padova	3	2-4	2010
M	Dog	Padova	10	8-10	2010
M	Dog	Padova	1	<2	2010
M	Dog	Padova	7	5-7	2010
M	Dog	Padova	10	8-10	2010
S	Dog	Padova	8	8-10	2010
S	Dog	Padova	11	11-15	2010
M	Dog	Padova	7	5-7	2010
M	Dog	Padova	10	8-10	2010
F	Cat	Padova	8	8-10	2010
F	Dog	Padova	4	2-4	2010
F	Dog	Padova	6	5-7	2010
M	Dog	Padova	9	8-10	2010
M	Dog	Padova	5	5-7	2010
F	Dog	Padova	4	2-4	2010
F	Dog	Padova	2	2-4	2010
F	Dog	Padova	7	5-7	2010
M	Dog	Padova	3	2-4	2010
M	Dog	Padova	7	5-7	2010
F	Dog	Padova	2	2-4	2010
S	Dog	Padova	7	5-7	2010
F	Dog	Padova	1	<2	2010
M	Dog	Padova	7	5-7	2010
M	Dog	Padova	2	2-4	2010
S	Dog	Padova	4	2-4	2010
F	Horse	Padova	21	>17	2010
F	Dog	Padova	1	<2	2010
C	Cat	Padova	10	8-10	2010
F	Dog	Padova	0	<2	2010
F	Dog	Padova	10	8-10	2010
M	Dog	Padova	1	<2	2010
M	Cat	Padova	2	2-4	2010
M	Cat	Padova	2	2-4	2010
M	Dog	Padova	4	2-4	2010
F	Dog	Padova	0	<2	2010
M	Dog	Padova	1	<2	2010
F	Dog	Padova	7	5-7	2010
F	Dog	Padova	3	2-4	2010
S	Dog	Padova	4	2-4	2010
M	Cat	Padova	7	5-7	2010
F	Dog	Padova	0	<2	2010
F	Dog	Padova	3	2-4	2010
M	Dog	Padova	1	<2	2010
F	Dog	Padova	5	5-7	2010
F	Dog	Padova	4	2-4	2010
M	Dog	Padova	12	11-15	2010
M	Cat	Padova	1	<2	2010
M	Dog	Padova	8	8-10	2010
F	Dog	Padova	4	2-4	2010
F	Cat	Padova	4	2-4	2010
F	Dog	Padova	4	2-4	2010
S	Dog	Padova	11	11-15	2010
C	Cat	Padova	1	<2	2010
F	Dog	Padova	1	<2	2010
F	Dog	Padova	4	2-4	2010
M	Dog	Padova	7	5-7	2010
M	Dog	Padova	6	5-7	2010
M	Dog	Padova	10	8-10	2010
C	Dog	Padova	2	2-4	2010
F	Dog	Padova	0	<2	2010
F	Dog	Padova	3	2-4	2010
M	Dog	Padova	4	2-4	2010
F	Dog	Padova	12	11-15	2010
M	Dog	Padova	7	5-7	2010
F	Dog	Padova	6	5-7	2010
M	Dog	Padova	6	5-7	2010
S	Dog	Padova	3	2-4	2010
M	Dog	Padova	1	<2	2010
F	Dog	Padova	8	8-10	2010
F	Dog	Padova	0	<2	2010
M	Dog	Padova	9	8-10	2010
F	Dog	Padova	1	<2	2010
F	Dog	Padova	0	<2	2010
F	Dog	Padova	8	8-10	2010
M	Dog	Padova	1	<2	2010
M	Cat	Padova	2	2-4	2010
M	Dog	Padova	10	8-10	2010
M	Dog	Padova	9	8-10	2010
F	Dog	Padova	1	<2	2010
F	Dog	Padova	3	2-4	2010
C	Dog	Padova	13	11-15	2010
M	Dog	Padova	9	8-10	2010
M	Dog	Padova	7	5-7	2010
M	Dog	Padova	2	2-4	2010
S	Dog	Padova	7	5-7	2010
C	Cat	Padova	6	5-7	2010
F	Dog	Padova	3	2-4	2010
F	Dog	Padova	3	2-4	2010
F	Dog	Padova	8	8-10	2010
M	Cat	Padova	2	2-4	2010
C	Cat	Padova	14	11-15	2010
F	Dog	Padova	12	11-15	2010
M	Dog	Padova	6	5-7	2010
M	Dog	Padova	8	8-10	2010
M	Dog	Padova	1	<2	2010
M	Dog	Padova	10	8-10	2010
M	Dog	Padova	3	2-4	2010
M	Dog	Padova	1	<2	2010
M	Dog	Padova	4	2-4	2010
F	Cat	Padova	1	<2	2010
C	Cat	Padova	6	5-7	2010
M	Dog	Padova	9	8-10	2010
F	Dog	Padova	14	11-15	2010
C	Dog	Padova	13	11-15	2010
M	Dog	Padova	11	11-15	2010
M	Cat	Padova	16	16-18	2010
C	Cat	Padova	5	5-7	2010
S	Dog	Padova	7	5-7	2010
F	Dog	Padova	10	8-10	2010
F	Dog	Padova	9	8-10	2010
M	Dog	Padova	7	5-7	2010
M	Dog	Padova	1	<2	2010
M	Dog	Padova	2	2-4	2010
F	Cat	Padova	1	<2	2010
M	Dog	Padova	1	<2	2010
M	Dog	Padova	11	11-15	2010
M	Dog	Padova	4	2-4	2010
M	Dog	Padova	5	5-7	2010
F	Dog	Padova	1	<2	2010
M	Dog	Padova	9	8-10	2010
F	Dog	Padova	2	2-4	2010
M	Dog	Padova	5	5-7	2010
F	Dog	Padova	13	11-15	2010
S	Cat	Padova	1	<2	2010
F	Dog	Padova	0	<2	2010
F	Dog	Padova	9	8-10	2010
M	Dog	Padova	4	2-4	2010
M	Dog	Padova	1	<2	2010
F	Dog	Padova	4	2-4	2010
F	Dog	Padova	0	<2	2010
C	Dog	Padova	14	11-15	2010
F	Dog	Padova	6	5-7	2010
F	Dog	Padova	6	5-7	2010
C	Cat	Padova	10	8-10	2010
C	Dog	Padova	7	5-7	2010
F	Dog	Padova	2	2-4	2010
F	Dog	Padova	0	<2	2010
F	Dog	Padova	14	11-15	2010
M	Dog	Padova	6	5-7	2010
F	Dog	Padova	0	<2	2010
F	Dog	Padova	11	11-15	2010
C	Dog	Padova	6	5-7	2010
S	Cat	Padova	12	11-15	2010
C	Dog	Padova	4	2-4	2010
M	Dog	Padova	9	8-10	2010
F	Dog	Padova	3	2-4	2010
C	Cat	Padova	14	11-15	2010
S	Dog	Padova	11	11-15	2010
F	Cat	Padova	1	<2	2010
C	Cat	Padova	6	5-7	2010
M	Dog	Padova	10	8-10	2010
F	Cat	Padova	1	<2	2010
S	Dog	Padova	1	<2	2010
M	Dog	Padova	8	8-10	2010
F	Dog	Padova	3	2-4	2010
M	Dog	Padova	5	5-7	2010
M	Dog	Padova	12	11-15	2010
F	Dog	Padova	4	2-4	2010
F	Dog	Padova	4	2-4	2010
M	Dog	Padova	2	2-4	2010
F	Dog	Padova	6	5-7	2010
F	Cat	Padova	1	<2	2010
F	Dog	Padova	0	<2	2010
M	Dog	Padova	5	5-7	2010
M	Cat	Padova	5	5-7	2010
M	Dog	Padova	2	2-4	2010
C	Dog	Padova	7	5-7	2010
C	Cat	Padova	6	5-7	2010
S	Dog	Padova	12	11-15	2010
M	Dog	Padova	13	11-15	2010
F	Dog	Padova	5	5-7	2010
F	Dog	Padova	12	11-15	2010
M	Dog	Padova	6	5-7	2010
S	Dog	Padova	7	5-7	2010
M	Dog	Padova	4	2-4	2010
F	Dog	Padova	14	11-15	2010
M	Dog	Padova	6	5-7	2010
F	Dog	Padova	9	8-10	2010
M	Dog	Padova	4	2-4	2010
M	Dog	Padova	6	5-7	2010
M	Dog	Padova	3	2-4	2010
M	Dog	Padova	1	<2	2010
M	Dog	Padova	1	<2	2010
M	Dog	Padova	1	<2	2010
M	Dog	Padova	14	11-15	2010
M	Dog	Padova	10	8-10	2010
C	Dog	Padova	1	<2	2010
M	Dog	Padova	14	11-15	2010
M	Cat	Padova	16	16-18	2010
M	Dog	Padova	6	5-7	2010
M	Dog	Padova	12	11-15	2010
M	Cat	Padova	5	5-7	2010
S	Cat	Padova	8	8-10	2010
F	Dog	Padova	11	11-15	2010
F	Dog	Padova	9	8-10	2010
M	Dog	Padova	10	8-10	2010
F	Cat	Padova	1	<2	2010
M	Dog	Padova	10	8-10	2010
F	Dog	Padova	2	2-4	2010
M	Dog	Padova	2	2-4	2010
M	Dog	Padova	9	8-10	2010
M	Dog	Padova	3	2-4	2010
S	Cat	Padova	12	11-15	2010
M	Dog	Padova	4	2-4	2010
C	Dog	Padova	7	5-7	2010
M	Dog	Padova	5	5-7	2010
M	Dog	Padova	5	5-7	2010
M	Dog	Padova	9	8-10	2010
F	Horse	Padova	2	<3	2010
M	Dog	Padova	9	8-10	2010
F	Dog	Padova	14	11-15	2010
M	Dog	Padova	9	8-10	2010
M	Dog	Padova	8	8-10	2010
C	Dog	Padova	13	11-15	2010
M	Dog	Padova	12	11-15	2010
F	Dog	Padova	10	8-10	2010
F	Cat	Padova	1	<2	2010
C	Dog	Padova	6	5-7	2010
C	Dog	Padova	1	<2	2010
M	Dog	Padova	11	11-15	2010
M	Cat	Padova	9	8-10	2010
C	Dog	Padova	16	>16	2010
M	Dog	Padova	1	<2	2010
C	Cat	Padova	6	5-7	2010
M	Dog	Padova	1	<2	2010
C	Dog	Padova	7	5-7	2010
S	Dog	Padova	7	5-7	2010
S	Dog	Padova	8	8-10	2010
F	Dog	Padova	11	11-15	2010
M	Dog	Padova	4	2-4	2010
F	Dog	Padova	1	<2	2010
F	Dog	Padova	5	5-7	2010
S	Cat	Padova	1	<2	2010
F	Dog	Padova	6	5-7	2010
F	Dog	Padova	9	8-10	2010
S	Dog	Padova	8	8-10	2010
F	Dog	Padova	0	<2	2010
F	Dog	Padova	1	<2	2010
F	Dog	Padova	0	<2	2010
S	Dog	Padova	6	5-7	2010
F	Dog	Padova	5	5-7	2010
M	Dog	Padova	11	11-15	2010
F	Dog	Padova	10	8-10	2010
M	Dog	Padova	8	8-10	2010
S	Cat	Padova	1	<2	2010
S	Dog	Padova	0	<2	2010
S	Dog	Padova	1	<2	2010
F	Dog	Padova	9	8-10	2010
S	Dog	Padova	5	5-7	2010
M	Cat	Padova	7	5-7	2010
M	Dog	Padova	4	2-4	2010
S	Dog	Padova	8	8-10	2010
F	Dog	Padova	12	11-15	2010
M	Dog	Padova	10	8-10	2010
F	Dog	Padova	2	2-4	2010
C	Cat	Padova	21	>19	2010
F	Dog	Padova	7	5-7	2010
S	Dog	Padova	1	<2	2010
F	Dog	Padova	5	5-7	2010
M	Dog	Padova	10	8-10	2010
F	Dog	Padova	2	2-4	2010
F	Dog	Padova	3	2-4	2010
M	Cat	Padova	5	5-7	2010
M	Dog	Padova	3	2-4	2010
S	Cat	Padova	7	5-7	2010
F	Dog	Padova	3	2-4	2010
F	Dog	Padova	1	<2	2010
F	Dog	Padova	7	5-7	2010
S	Cat	Padova	2	2-4	2010
F	Dog	Padova	4	2-4	2010
M	Cat	Padova	1	<2	2010
C	Dog	Padova	16	>16	2010
F	Dog	Padova	3	2-4	2010
F	Dog	Padova	5	5-7	2010
M	Dog	Padova	1	<2	2010
M	Cat	Padova	3	2-4	2010
C	Dog	Padova	10	8-10	2010
C	Dog	Padova	10	8-10	2010
F	Dog	Padova	7	5-7	2010
M	Dog	Padova	8	8-10	2010
F	Dog	Padova	11	11-15	2010
F	Dog	Padova	8	8-10	2010
M	Dog	Padova	2	2-4	2010
C	Dog	Padova	1	<2	2010
M	Dog	Padova	8	8-10	2010
S	Dog	Padova	1	<2	2010
M	Dog	Padova	12	11-15	2010
F	Dog	Padova	8	8-10	2010
F	Dog	Padova	0	<2	2010
M	Dog	Padova	5	5-7	2010
F	Dog	Padova	1	<2	2010
F	Dog	Padova	0	<2	2010
F	Dog	Padova	7	5-7	2010
F	Dog	Padova	7	5-7	2010
F	Dog	Padova	9	8-10	2010
C	Dog	Padova	7	5-7	2010
C	Cat	Padova	6	5-7	2010
M	Dog	Padova	4	2-4	2010
F	Dog	Padova	9	8-10	2010
M	Dog	Padova	9	8-10	2010
M	Dog	Padova	9	8-10	2010
M	Dog	Padova	9	8-10	2010
F	Dog	Padova	9	8-10	2010
M	Dog	Padova	4	2-4	2010
M	Dog	Padova	8	8-10	2010
F	Dog	Padova	1	<2	2010
F	Dog	Padova	3	2-4	2010
S	Dog	Padova	4	2-4	2010
M	Dog	Padova	5	5-7	2010
F	Dog	Padova	1	<2	2010
M	Dog	Padova	9	8-10	2010
M	Dog	Padova	12	11-15	2010
F	Cat	Padova	2	2-4	2010
F	Dog	Padova	6	5-7	2010
F	Dog	Padova	0	<2	2010
S	Dog	Padova	11	11-15	2010
M	Dog	Padova	10	8-10	2010
M	Dog	Padova	8	8-10	2010
S	Cat	Padova	12	11-15	2010
F	Cat	Padova	1	<2	2010
F	Cat	Padova	5	5-7	2010
M	Cat	Padova	16	16-18	2010
M	Dog	Padova	4	2-4	2010
M	Dog	Padova	6	5-7	2010
S	Dog	Padova	7	5-7	2010
M	Dog	Padova	3	2-4	2010
M	Dog	Padova	4	2-4	2010
M	Dog	Padova	9	8-10	2010
M	Dog	Padova	6	5-7	2010
M	Dog	Padova	9	8-10	2010
C	Dog	Padova	13	11-15	2010
F	Dog	Padova	1	<2	2010
F	Dog	Padova	9	8-10	2010
F	Dog	Padova	10	8-10	2010
F	Dog	Padova	5	5-7	2010
S	Cat	Padova	10	8-10	2010
F	Dog	Padova	1	<2	2010
S	Dog	Padova	11	11-15	2010
M	Dog	Padova	1	<2	2010
M	Dog	Padova	6	5-7	2010
M	Dog	Padova	1	<2	2010
F	Dog	Padova	1	<2	2010
F	Dog	Padova	1	<2	2010
C	Cat	Padova	2	2-4	2010
M	Cat	Padova	1	<2	2010
M	Dog	Padova	14	11-15	2010
M	Cat	Padova	1	<2	2010
F	Dog	Padova	6	5-7	2010
M	Cat	Padova	5	5-7	2010
M	Dog	Padova	7	5-7	2010
M	Cat	Padova	14	11-15	2010
M	Dog	Padova	6	5-7	2010
M	Dog	Padova	12	11-15	2010
M	Dog	Padova	3	2-4	2010
M	Dog	Padova	3	2-4	2010
M	Dog	Padova	9	8-10	2010
F	Dog	Padova	0	<2	2010
S	Dog	Padova	11	11-15	2010
M	Dog	Padova	8	8-10	2010
S	Dog	Padova	16	>16	2010
F	Cat	Padova	1	<2	2010
F	Dog	Padova	1	<2	2010
M	Dog	Padova	12	11-15	2010
S	Dog	Padova	7	5-7	2010
M	Cat	Padova	7	5-7	2010
F	Dog	Padova	7	5-7	2010
F	Dog	Padova	2	2-4	2010
M	Dog	Padova	8	8-10	2010
F	Dog	Padova	3	2-4	2010
M	Dog	Padova	8	8-10	2010
S	Dog	Padova	4	2-4	2010
F	Dog	Padova	3	2-4	2010
S	Dog	Padova	7	5-7	2010
M	Dog	Padova	7	5-7	2010
F	Dog	Padova	5	5-7	2010
F	Dog	Padova	1	<2	2010
M	Dog	Padova	3	2-4	2010
F	Dog	Padova	1	<2	2010
S	Dog	Padova	12	11-15	2010
F	Dog	Padova	14	11-15	2010
S	Dog	Padova	7	5-7	2010
F	Dog	Padova	2	2-4	2010
F	Dog	Padova	6	5-7	2010
M	Dog	Padova	7	5-7	2010
M	Cat	Padova	7	5-7	2010
F	Dog	Padova	0	<2	2010
S	Dog	Padova	4	2-4	2010
F	Dog	Padova	7	5-7	2010
M	Dog	Padova	6	5-7	2010
S	Dog	Padova	8	8-10	2010
M	Dog	Padova	8	8-10	2010
F	Dog	Padova	5	5-7	2010
F	Dog	Padova	1	<2	2010
M	Dog	Padova	1	<2	2010
F	Dog	Padova	5	5-7	2010
M	Dog	Padova	8	8-10	2010
F	Dog	Padova	9	8-10	2010
M	Dog	Padova	3	2-4	2010
F	Cat	Padova	0	<2	2010
C	Dog	Padova	10	8-10	2010
M	Dog	Padova	4	2-4	2010
F	Dog	Padova	1	<2	2010
M	Dog	Padova	13	11-15	2010
M	Dog	Padova	9	8-10	2010
S	Dog	Padova	5	5-7	2010
M	Dog	Padova	8	8-10	2010
F	Dog	Padova	3	2-4	2010
S	Dog	Padova	7	5-7	2010
M	Dog	Padova	7	5-7	2010
M	Dog	Padova	1	<2	2010
F	Dog	Padova	5	5-7	2010
F	Dog	Padova	7	5-7	2010
S	Dog	Padova	5	5-7	2010
S	Dog	Padova	7	5-7	2010
M	Dog	Padova	2	2-4	2010
C	Cat	Padova	6	5-7	2010
M	Cat	Padova	1	<2	2010
F	Dog	Padova	2	2-4	2010
M	Dog	Padova	5	5-7	2010
M	Dog	Padova	6	5-7	2010
S	Dog	Padova	5	5-7	2010
F	Dog	Padova	1	<2	2010
S	Dog	Padova	21	>16	2010
F	Dog	Padova	1	<2	2010
F	Dog	Padova	2	2-4	2010
M	Dog	Padova	8	8-10	2010
M	Dog	Padova	8	8-10	2010
S	Dog	Padova	4	2-4	2010
F	Dog	Padova	0	<2	2010
F	Cat	Padova	11	11-15	2010
M	Dog	Padova	3	2-4	2010
F	Dog	Padova	2	2-4	2010
M	Dog	Padova	10	8-10	2010
F	Dog	Padova	7	5-7	2010
S	Dog	Padova	7	5-7	2010
M	Cat	Padova	1	<2	2010
M	Dog	Padova	5	5-7	2010
C	Cat	Padova	5	5-7	2010
M	Dog	Padova	5	5-7	2010
F	Dog	Padova	2	2-4	2010
C	Dog	Padova	6	5-7	2010
F	Dog	Padova	1	<2	2010
F	Dog	Padova	2	2-4	2010
M	Dog	Padova	8	8-10	2010
M	Dog	Padova	7	5-7	2010
S	Dog	Padova	11	11-15	2010
F	Dog	Padova	2	2-4	2010
M	Dog	Padova	8	8-10	2010
M	Horse	Padova	20	>17	2010
F	Dog	Padova	4	2-4	2010
M	Horse	Padova	3	3-4	2010
M	Dog	Padova	3	2-4	2010
F	Horse	Padova	8	5-11	2010
F	Dog	Padova	5	5-7	2010
M	Cat	Padova	0	<2	2010
F	Dog	Padova	6	5-7	2010
M	Dog	Padova	8	8-10	2010
M	Dog	Padova	8	8-10	2010
F	Dog	Padova	7	5-7	2010
M	Dog	Padova	12	11-15	2010
M	Dog	Padova	1	<2	2010
M	Dog	Padova	2	2-4	2010
F	Dog	Padova	5	5-7	2010
F	Dog	Padova	5	5-7	2010
C	Dog	Padova	16	>16	2010
M	Dog	Padova	9	8-10	2010
M	Dog	Padova	10	8-10	2010
F	Dog	Padova	9	8-10	2010
M	Dog	Padova	12	11-15	2010
M	Dog	Padova	6	5-7	2010
F	Dog	Padova	12	11-15	2010
F	Dog	Padova	6	5-7	2010
M	Dog	Padova	0	<2	2010
M	Dog	Padova	5	5-7	2010
F	Dog	Padova	10	8-10	2010
S	Dog	Padova	1	<2	2010
M	Dog	Padova	9	8-10	2010
F	Dog	Padova	6	5-7	2010
F	Dog	Padova	14	11-15	2010
M	Dog	Padova	1	<2	2010
S	Dog	Padova	1	<2	2010
M	Dog	Padova	7	5-7	2010
M	Dog	Padova	4	2-4	2010
S	Dog	Padova	1	<2	2010
M	Dog	Padova	8	8-10	2010
F	Dog	Padova	8	8-10	2010
M	Dog	Padova	8	8-10	2010
M	Dog	Padova	9	8-10	2010
M	Dog	Padova	12	11-15	2010
M	Dog	Padova	10	8-10	2010
F	Dog	Padova	2	2-4	2010
C	Dog	Padova	10	8-10	2010
M	Dog	Padova	13	11-15	2010
M	Dog	Padova	5	5-7	2010
M	Dog	Padova	10	8-10	2010
S	Dog	Padova	11	11-15	2010
M	Dog	Padova	3	2-4	2010
F	Dog	Padova	4	2-4	2010
F	Dog	Padova	9	8-10	2010
C	Cat	Padova	6	5-7	2010
F	Dog	Padova	8	8-10	2010
M	Dog	Padova	3	2-4	2010
M	Dog	Padova	1	<2	2010
S	Dog	Padova	7	5-7	2010
F	Dog	Padova	6	5-7	2010
F	Dog	Padova	8	8-10	2010
S	Dog	Padova	11	11-15	2010
F	Dog	Padova	2	2-4	2010
M	Dog	Padova	3	2-4	2010
M	Dog	Padova	5	5-7	2010
M	Dog	Padova	2	2-4	2010
M	Cat	Padova	16	16-18	2010
M	Dog	Padova	8	8-10	2010
S	Dog	Padova	11	11-15	2010
M	Dog	Padova	5	5-7	2010
M	Dog	Padova	1	<2	2010
F	Dog	Padova	6	5-7	2010
M	Dog	Padova	1	<2	2010
C	Dog	Padova	1	<2	2010
F	Dog	Padova	0	<2	2010
M	Dog	Padova	5	5-7	2010
F	Dog	Padova	2	2-4	2010
F	Dog	Padova	5	5-7	2010
M	Dog	Padova	9	8-10	2010
F	Dog	Padova	5	5-7	2010
F	Dog	Padova	2	2-4	2010
S	Dog	Padova	7	5-7	2010
S	Dog	Padova	7	5-7	2010
M	Dog	Padova	17	>16	2010
F	Dog	Padova	1	<2	2010
F	Dog	Padova	3	2-4	2010
M	Horse	Padova	0	<3	2010
M	Dog	Padova	5	5-7	2010
S	Dog	Padova	12	11-15	2010
F	Dog	Padova	8	8-10	2010
S	Dog	Padova	9	8-10	2010
M	Dog	Padova	7	5-7	2010
F	Dog	Padova	7	5-7	2010
F	Dog	Padova	15	11-15	2010
F	Dog	Padova	12	11-15	2010
S	Dog	Padova	8	8-10	2010
M	Dog	Padova	10	8-10	2010
F	Dog	Padova	1	<2	2010
M	Dog	Padova	7	5-7	2010
F	Dog	Padova	13	11-15	2010
M	Dog	Padova	10	8-10	2010
M	Dog	Padova	10	8-10	2010
F	Dog	Padova	10	8-10	2010
S	Dog	Padova	6	5-7	2010
M	Dog	Padova	4	2-4	2010
M	Cat	Padova	14	11-15	2010
F	Horse	Padova	24	>17	2010
S	Cat	Padova	11	11-15	2010
M	Dog	Padova	7	5-7	2010
M	Dog	Padova	8	8-10	2010
M	Dog	Padova	1	<2	2010
M	Dog	Padova	6	5-7	2010
M	Dog	Padova	6	5-7	2010
F	Dog	Padova	14	11-15	2010
M	Dog	Padova	3	2-4	2010
M	Dog	Padova	9	8-10	2010
F	Dog	Padova	8	8-10	2010
F	Dog	Padova	1	<2	2010
M	Dog	Padova	8	8-10	2010
C	Dog	Padova	10	8-10	2010
M	Dog	Padova	1	<2	2010
F	Dog	Padova	7	5-7	2010
M	Dog	Padova	8	8-10	2010
S	Dog	Padova	11	11-15	2010
M	Dog	Padova	2	2-4	2010
F	Dog	Padova	10	8-10	2010
M	Dog	Padova	12	11-15	2010
M	Dog	Padova	5	5-7	2010
F	Dog	Padova	3	2-4	2010
F	Dog	Padova	5	5-7	2010
F	Dog	Padova	5	5-7	2010
M	Cat	Padova	7	5-7	2010
F	Dog	Padova	12	11-15	2010
M	Dog	Padova	1	<2	2010
F	Cat	Padova	5	5-7	2010
F	Cat	Padova	5	5-7	2010
C	Cat	Padova	6	5-7	2010
S	Dog	Padova	7	5-7	2010
M	Dog	Padova	10	8-10	2010
F	Dog	Padova	1	<2	2010
F	Dog	Padova	13	11-15	2010
M	Dog	Padova	1	<2	2010
F	Dog	Padova	3	2-4	2010
F	Dog	Padova	4	2-4	2010
M	Dog	Padova	9	8-10	2010
S	Dog	Padova	6	5-7	2010
M	Horse	Padova	2	<3	2010
M	Horse	Padova	2	<3	2010
M	Dog	Padova	5	5-7	2010
M	Dog	Padova	1	<2	2010
S	Dog	Padova	4	2-4	2010
M	Dog	Padova	1	<2	2010
F	Dog	Padova	5	5-7	2010
M	Cat	Padova	1	<2	2010
M	Dog	Padova	2	2-4	2010
M	Dog	Padova	8	8-10	2010
M	Dog	Padova	9	8-10	2010
S	Dog	Padova	8	8-10	2010
M	Cat	Padova	14	11-15	2010
F	Dog	Padova	1	<2	2010
S	Dog	Padova	1	<2	2010
F	Dog	Padova	8	8-10	2010
F	Dog	Padova	8	8-10	2010
M	Dog	Padova	12	11-15	2010
M	Dog	Padova	9	8-10	2010
M	Dog	Padova	9	8-10	2010
F	Dog	Padova	7	5-7	2010
F	Dog	Padova	1	<2	2010
M	Dog	Padova	1	<2	2010
S	Dog	Padova	11	11-15	2010
F	Dog	Padova	12	11-15	2010
F	Dog	Padova	13	11-15	2010
F	Dog	Padova	9	8-10	2010
F	Dog	Padova	13	11-15	2010
F	Dog	Padova	6	5-7	2010
M	Dog	Padova	19	>16	2010
M	Dog	Padova	10	8-10	2010
M	Dog	Padova	1	<2	2010
M	Dog	Padova	7	5-7	2010
M	Dog	Padova	1	<2	2010
S	Dog	Padova	5	5-7	2010
F	Dog	Padova	14	11-15	2010
M	Dog	Padova	6	5-7	2010
M	Dog	Padova	13	11-15	2010
F	Dog	Padova	6	5-7	2010
M	Dog	Padova	3	2-4	2010
M	Dog	Padova	10	8-10	2010
M	Dog	Padova	10	8-10	2010
C	Dog	Padova	5	5-7	2010
M	Dog	Padova	2	2-4	2010
M	Dog	Padova	1	<2	2010
F	Dog	Padova	4	2-4	2010
M	Dog	Padova	10	8-10	2010
M	Dog	Padova	8	8-10	2010
F	Dog	Padova	0	<2	2010
F	Dog	Padova	10	8-10	2010
F	Dog	Padova	4	2-4	2010
S	Cat	Padova	4	2-4	2010
M	Dog	Padova	9	8-10	2010
S	Cat	Padova	1	<2	2010
S	Dog	Padova	9	8-10	2010
M	Dog	Padova	9	8-10	2010
M	Dog	Padova	9	8-10	2010
F	Dog	Padova	1	<2	2010
M	Dog	Padova	13	11-15	2010
F	Dog	Padova	6	5-7	2010
S	Dog	Padova	13	11-15	2010
C	Cat	Padova	6	5-7	2010
F	Dog	Padova	13	11-15	2010
M	Dog	Padova	2	2-4	2010
M	Dog	Padova	2	2-4	2010
F	Dog	Padova	2	2-4	2010
S	Cat	Padova	1	<2	2010
F	Cat	Padova	6	5-7	2010
S	Dog	Padova	8	8-10	2010
F	Dog	Padova	8	8-10	2010
M	Dog	Padova	1	<2	2010
S	Dog	Padova	8	8-10	2010
F	Dog	Padova	4	2-4	2010
M	Cat	Padova	1	<2	2010
M	Dog	Padova	1	<2	2010
S	Dog	Padova	5	5-7	2010
S	Dog	Padova	4	2-4	2010
F	Dog	Padova	8	8-10	2010
S	Dog	Padova	7	5-7	2010
F	Dog	Padova	13	11-15	2010
C	Dog	Padova	16	>16	2010
S	Dog	Padova	15	11-15	2010
M	Dog	Padova	1	<2	2010
M	Dog	Padova	13	11-15	2010
S	Dog	Padova	10	8-10	2010
M	Dog	Padova	5	5-7	2010
M	Cat	Padova	1	<2	2010
M	Dog	Padova	9	8-10	2010
C	Dog	Padova	10	8-10	2010
M	Dog	Padova	6	5-7	2010
M	Dog	Padova	2	2-4	2010
F	Dog	Padova	5	5-7	2010
F	Dog	Padova	7	5-7	2010
S	Dog	Padova	7	5-7	2010
F	Dog	Padova	8	8-10	2010
F	Dog	Padova	10	8-10	2010
M	Cat	Padova	2	2-4	2010
F	Dog	Padova	7	5-7	2010
F	Dog	Padova	8	8-10	2010
M	Dog	Padova	8	8-10	2010
F	Dog	Padova	4	2-4	2010
M	Cat	Padova	6	5-7	2010
F	Dog	Padova	8	8-10	2010
F	Dog	Padova	1	<2	2010
F	Dog	Padova	0	<2	2010
F	Cat	Padova	1	<2	2010
M	Dog	Padova	7	5-7	2010
F	Dog	Padova	0	<2	2010
F	Dog	Padova	9	8-10	2010
C	Dog	Padova	6	5-7	2010
M	Dog	Padova	5	5-7	2010
C	Cat	Padova	1	<2	2010
M	Dog	Padova	7	5-7	2010
F	Dog	Padova	4	2-4	2010
M	Dog	Padova	1	<2	2010
F	Dog	Padova	1	<2	2010
M	Dog	Padova	1	<2	2010
S	Dog	Padova	9	8-10	2010
M	Dog	Padova	1	<2	2010
M	Dog	Padova	9	8-10	2010
M	Dog	Padova	1	<2	2010
M	Dog	Padova	5	5-7	2010
M	Dog	Padova	12	11-15	2010
F	Dog	Padova	13	11-15	2010
M	Dog	Padova	8	8-10	2010
F	Dog	Padova	5	5-7	2010
M	Horse	Padova	0	<3	2010
C	Cat	Padova	1	<2	2010
M	Dog	Padova	8	8-10	2010
M	Dog	Padova	6	5-7	2010
F	Dog	Padova	8	8-10	2010
C	Cat	Padova	1	<2	2010
S	Dog	Padova	17	>16	2010
M	Cat	Padova	1	<2	2010
C	Dog	Padova	14	11-15	2010
F	Dog	Padova	3	2-4	2010
F	Dog	Padova	9	8-10	2010
M	Dog	Padova	6	5-7	2010
M	Dog	Padova	3	2-4	2010
S	Cat	Padova	11	11-15	2010
F	Dog	Padova	3	2-4	2010
S	Dog	Padova	8	8-10	2010
S	Dog	Padova	4	2-4	2010
S	Dog	Padova	12	11-15	2010
M	Dog	Padova	3	2-4	2010
M	Dog	Padova	6	5-7	2010
F	Dog	Padova	2	2-4	2010
M	Dog	Padova	10	8-10	2010
M	Dog	Padova	13	11-15	2010
M	Dog	Padova	11	11-15	2010
F	Dog	Padova	8	8-10	2010
M	Dog	Padova	2	2-4	2010
S	Dog	Padova	1	<2	2010
F	Dog	Padova	3	2-4	2010
M	Dog	Padova	16	>16	2010
S	Dog	Padova	12	11-15	2010
M	Dog	Padova	5	5-7	2010
F	Dog	Padova	11	11-15	2010
C	Dog	Padova	10	8-10	2010
C	Cat	Padova	22	>19	2010
M	Dog	Padova	11	11-15	2010
M	Cat	Padova	16	16-18	2010
S	Cat	Padova	1	<2	2010
F	Dog	Padova	10	8-10	2010
S	Dog	Padova	1	<2	2010
F	Cat	Padova	1	<2	2010
S	Cat	Padova	2	2-4	2010
M	Dog	Padova	8	8-10	2010
M	Dog	Padova	0	<2	2010
C	Cat	Padova	1	<2	2010
F	Dog	Padova	2	2-4	2010
C	Dog	Padova	10	8-10	2010
M	Dog	Padova	2	2-4	2010
M	Dog	Padova	16	>16	2010
M	Dog	Padova	5	5-7	2010
C	Dog	Padova	10	8-10	2010
S	Dog	Padova	5	5-7	2010
F	Dog	Padova	14	11-15	2010
S	Dog	Padova	7	5-7	2010
M	Dog	Padova	8	8-10	2010
M	Dog	Padova	6	5-7	2010
S	Dog	Padova	15	11-15	2010
F	Cat	Padova	2	2-4	2010
F	Cat	Padova	1	<2	2010
M	Dog	Padova	12	11-15	2010
M	Dog	Padova	2	2-4	2010
F	Dog	Padova	4	2-4	2010
F	Dog	Padova	1	<2	2010
M	Dog	Padova	1	<2	2010
C	Dog	Padova	6	5-7	2010
S	Dog	Padova	10	8-10	2010
M	Dog	Padova	9	8-10	2010
F	Dog	Padova	8	8-10	2010
M	Dog	Padova	1	<2	2010
F	Dog	Padova	1	<2	2010
S	Dog	Padova	12	11-15	2010
F	Dog	Padova	11	11-15	2010
M	Dog	Padova	0	<2	2010
F	Dog	Padova	7	5-7	2010
M	Dog	Padova	5	5-7	2010
M	Dog	Padova	2	2-4	2010
S	Dog	Padova	11	11-15	2010
S	Dog	Padova	4	2-4	2010
S	Cat	Padova	14	11-15	2010
M	Dog	Padova	2	2-4	2010
F	Dog	Padova	3	2-4	2010
M	Dog	Padova	13	11-15	2010
F	Dog	Padova	8	8-10	2010
M	Horse	Padova	7	5-11	2010
S	Dog	Padova	11	11-15	2010
C	Cat	Padova	4	2-4	2010
S	Dog	Padova	7	5-7	2010
F	Dog	Padova	6	5-7	2010
F	Cat	Padova	0	<2	2010
S	Dog	Padova	10	8-10	2010
M	Cat	Padova	6	5-7	2010
F	Dog	Padova	11	11-15	2010
M	Dog	Padova	5	5-7	2010
S	Dog	Padova	13	11-15	2010
M	Dog	Padova	8	8-10	2010
F	Dog	Padova	5	5-7	2010
M	Dog	Padova	11	11-15	2010
M	Cat	Padova	1	<2	2010
M	Cat	Padova	2	2-4	2010
F	Dog	Padova	13	11-15	2010
F	Dog	Padova	9	8-10	2010
F	Dog	Padova	9	8-10	2010
M	Dog	Padova	4	2-4	2010
F	Dog	Padova	12	11-15	2010
F	Dog	Padova	0	<2	2010
M	Dog	Padova	9	8-10	2010
C	Dog	Padova	4	2-4	2010
F	Dog	Padova	8	8-10	2010
F	Dog	Padova	8	8-10	2010
S	Dog	Padova	8	8-10	2010
S	Dog	Padova	4	2-4	2010
S	Dog	Padova	13	11-15	2010
M	Dog	Padova	6	5-7	2010
F	Dog	Padova	0	<2	2010
M	Dog	Padova	9	8-10	2010
M	Dog	Padova	11	11-15	2010
F	Dog	Padova	12	11-15	2010
S	Dog	Padova	5	5-7	2010
M	Dog	Padova	13	11-15	2010
M	Dog	Padova	9	8-10	2010
F	Dog	Padova	1	<2	2010
M	Dog	Padova	3	2-4	2010
F	Dog	Padova	1	<2	2010
M	Dog	Padova	9	8-10	2010
M	Dog	Padova	0	<2	2010
M	Dog	Padova	1	<2	2010
M	Dog	Padova	2	2-4	2010
M	Dog	Padova	2	2-4	2010
M	Dog	Padova	11	11-15	2010
S	Dog	Padova	4	2-4	2010
M	Dog	Padova	2	2-4	2010
M	Cat	Padova	2	2-4	2010
S	Dog	Padova	13	11-15	2010
M	Dog	Padova	1	<2	2010
F	Dog	Padova	1	<2	2010
M	Dog	Padova	3	2-4	2010
M	Dog	Padova	11	11-15	2010
F	Dog	Padova	12	11-15	2010
F	Dog	Padova	13	11-15	2010
F	Dog	Padova	4	2-4	2010
M	Cat	Padova	7	5-7	2010
M	Dog	Padova	8	8-10	2010
F	Dog	Padova	3	2-4	2010
F	Dog	Padova	2	2-4	2010
F	Dog	Padova	1	<2	2010
M	Dog	Padova	1	<2	2010
M	Cat	Padova	1	<2	2010
M	Dog	Padova	2	2-4	2010
S	Cat	Padova	10	8-10	2010
M	Dog	Padova	7	5-7	2010
M	Dog	Padova	11	11-15	2010
M	Cat	Padova	10	8-10	2010
M	Dog	Padova	5	5-7	2010
F	Dog	Padova	1	<2	2010
M	Dog	Padova	2	2-4	2010
C	Cat	Padova	1	<2	2010
M	Cat	Padova	7	5-7	2010
S	Dog	Padova	1	<2	2010
F	Dog	Padova	8	8-10	2010
F	Dog	Padova	0	<2	2010
S	Dog	Padova	10	8-10	2010
M	Dog	Padova	9	8-10	2010
S	Dog	Padova	7	5-7	2010
M	Dog	Padova	2	2-4	2010
M	Dog	Padova	5	5-7	2010
M	Dog	Padova	8	8-10	2010
M	Dog	Padova	2	2-4	2010
M	Dog	Padova	5	5-7	2010
M	Dog	Padova	9	8-10	2010
F	Dog	Padova	9	8-10	2010
M	Dog	Padova	6	5-7	2010
F	Dog	Padova	1	<2	2010
M	Dog	Padova	7	5-7	2010
M	Dog	Padova	3	2-4	2010
M	Dog	Padova	2	2-4	2010
S	Dog	Padova	11	11-15	2010
S	Cat	Padova	13	11-15	2010
F	Dog	Padova	10	8-10	2010
F	Dog	Padova	4	2-4	2010
F	Dog	Padova	3	2-4	2010
C	Dog	Padova	10	8-10	2010
F	Dog	Padova	6	5-7	2010
S	Dog	Padova	1	<2	2010
S	Dog	Padova	0	<2	2010
C	Dog	Padova	10	8-10	2010
M	Dog	Padova	12	11-15	2010
F	Dog	Padova	0	<2	2010
F	Dog	Padova	9	8-10	2010
S	Dog	Padova	10	8-10	2010
M	Dog	Padova	6	5-7	2010
M	Dog	Padova	2	2-4	2010
S	Dog	Padova	9	8-10	2010
M	Dog	Padova	4	2-4	2010
M	Dog	Padova	2	2-4	2010
M	Dog	Padova	6	5-7	2010
F	Dog	Padova	10	8-10	2010
M	Dog	Padova	4	2-4	2010
M	Dog	Padova	2	2-4	2010
F	Dog	Padova	7	5-7	2010
F	Dog	Padova	11	11-15	2010
M	Dog	Padova	16	>16	2010
F	Dog	Padova	11	11-15	2010
F	Dog	Padova	1	<2	2010
F	Dog	Padova	4	2-4	2010
M	Dog	Padova	9	8-10	2010
M	Dog	Padova	7	5-7	2010
M	Dog	Padova	5	5-7	2010
C	Dog	Padova	5	5-7	2010
S	Dog	Padova	8	8-10	2010
M	Dog	Padova	6	5-7	2010
S	Dog	Padova	4	2-4	2010
M	Dog	Padova	8	8-10	2010
S	Dog	Padova	6	5-7	2010
S	Dog	Padova	10	8-10	2010
M	Dog	Padova	9	8-10	2010
F	Dog	Padova	11	11-15	2010
S	Dog	Padova	6	5-7	2010
F	Cat	Padova	1	<2	2010
M	Dog	Padova	8	8-10	2010
C	Cat	Padova	6	5-7	2010
M	Dog	Padova	5	5-7	2010
M	Dog	Padova	5	5-7	2010
M	Dog	Padova	0	<2	2010
S	Dog	Padova	12	11-15	2010
F	Dog	Padova	8	8-10	2010
F	Dog	Padova	1	<2	2010
F	Dog	Padova	8	8-10	2010
S	Cat	Padova	10	8-10	2010
C	Cat	Padova	6	5-7	2010
M	Dog	Padova	5	5-7	2010
S	Dog	Padova	10	8-10	2010
C	Dog	Padova	1	<2	2010
M	Dog	Padova	6	5-7	2010
F	Dog	Padova	4	2-4	2010
F	Dog	Padova	0	<2	2010
M	Dog	Padova	11	11-15	2010
S	Dog	Padova	6	5-7	2010
F	Dog	Padova	0	<2	2010
M	Dog	Padova	3	2-4	2010
C	Dog	Padova	5	5-7	2010
M	Dog	Padova	6	5-7	2010
F	Cat	Padova	2	2-4	2010
M	Dog	Padova	19	>16	2010
M	Dog	Padova	7	5-7	2010
S	Dog	Padova	7	5-7	2010
F	Cat	Padova	3	2-4	2010
F	Dog	Padova	11	11-15	2010
M	Dog	Padova	2	2-4	2010
F	Dog	Padova	10	8-10	2010
F	Dog	Padova	11	11-15	2010
M	Dog	Padova	3	2-4	2010
F	Dog	Padova	4	2-4	2010
C	Dog	Padova	10	8-10	2010
C	Cat	Padova	16	16-18	2010
S	Dog	Padova	12	11-15	2010
F	Dog	Padova	0	<2	2010
S	Dog	Padova	3	2-4	2010
S	Dog	Padova	7	5-7	2010
S	Dog	Padova	11	11-15	2010
M	Dog	Padova	3	2-4	2010
M	Dog	Padova	7	5-7	2010
F	Dog	Padova	13	11-15	2010
M	Dog	Padova	2	2-4	2010
F	Dog	Padova	0	<2	2010
M	Dog	Padova	2	2-4	2010
M	Dog	Padova	14	11-15	2010
M	Dog	Padova	2	2-4	2010
C	Cat	Padova	1	<2	2010
F	Dog	Padova	15	11-15	2010
S	Dog	Padova	13	11-15	2010
C	Dog	Padova	10	8-10	2010
S	Dog	Padova	12	11-15	2010
F	Dog	Padova	1	<2	2010
S	Dog	Padova	1	<2	2010
S	Dog	Padova	0	<2	2010
M	Dog	Padova	9	8-10	2010
F	Dog	Padova	7	5-7	2010
M	Dog	Padova	12	11-15	2010
M	Dog	Padova	5	5-7	2010
M	Dog	Padova	9	8-10	2010
F	Dog	Padova	9	8-10	2010
M	Dog	Padova	2	2-4	2010
C	Cat	Padova	1	<2	2010
F	Dog	Padova	5	5-7	2010
M	Dog	Padova	13	11-15	2010
M	Dog	Padova	8	8-10	2010
M	Dog	Padova	3	2-4	2010
M	Cat	Padova	5	5-7	2010
C	Dog	Padova	10	8-10	2010
M	Dog	Padova	12	11-15	2010
F	Dog	Padova	1	<2	2010
M	Dog	Padova	3	2-4	2010
M	Dog	Padova	9	8-10	2010
F	Dog	Padova	1	<2	2010
F	Dog	Padova	9	8-10	2010
F	Dog	Padova	9	8-10	2010
M	Dog	Padova	4	2-4	2010
S	Dog	Padova	6	5-7	2010
C	Dog	Padova	5	5-7	2010
S	Dog	Padova	10	8-10	2010
M	Dog	Padova	6	5-7	2010
M	Dog	Padova	2	2-4	2010
M	Cat	Padova	4	2-4	2010
F	Dog	Padova	4	2-4	2010
F	Dog	Padova	9	8-10	2010
F	Dog	Padova	9	8-10	2010
M	Dog	Padova	7	5-7	2010
F	Dog	Padova	12	11-15	2010
M	Dog	Padova	2	2-4	2010
M	Dog	Padova	8	8-10	2010
M	Dog	Padova	1	<2	2010
S	Cat	Padova	10	8-10	2010
C	Cat	Padova	6	5-7	2010
F	Dog	Padova	0	<2	2010
S	Cat	Padova	10	8-10	2010
F	Dog	Padova	1	<2	2010
M	Dog	Padova	6	5-7	2010
S	Dog	Padova	10	8-10	2010
M	Dog	Padova	2	2-4	2010
C	Horse	Padova	9	5-11	2010
M	Dog	Padova	11	11-15	2010
M	Cat	Padova	0	<2	2010
S	Cat	Padova	14	11-15	2010
F	Dog	Padova	13	11-15	2010
F	Dog	Padova	4	2-4	2010
F	Dog	Padova	7	5-7	2010
F	Dog	Padova	5	5-7	2010
M	Dog	Padova	1	<2	2010
F	Cat	Padova	1	<2	2010
C	Horse	Padova	10	5-11	2010
M	Cat	Padova	0	<2	2010
S	Dog	Padova	8	8-10	2010
S	Dog	Padova	8	8-10	2010
S	Dog	Padova	7	5-7	2010
M	Dog	Padova	3	2-4	2010
M	Cat	Padova	1	<2	2010
F	Dog	Padova	9	8-10	2010
M	Dog	Padova	15	11-15	2010
F	Dog	Padova	11	11-15	2010
F	Dog	Padova	9	8-10	2010
M	Dog	Padova	9	8-10	2010
M	Dog	Padova	13	11-15	2010
M	Dog	Padova	6	5-7	2010
S	Cat	Padova	10	8-10	2010
S	Dog	Padova	10	8-10	2010
S	Dog	Padova	8	8-10	2010
F	Dog	Padova	1	<2	2010
M	Dog	Padova	14	11-15	2010
S	Dog	Padova	11	11-15	2010
S	Cat	Padova	10	8-10	2010
F	Cat	Padova	0	<2	2010
M	Dog	Padova	6	5-7	2010
F	Dog	Padova	8	8-10	2010
S	Cat	Padova	10	8-10	2010
F	Dog	Padova	0	<2	2010
C	Cat	Padova	1	<2	2010
S	Dog	Padova	11	11-15	2010
F	Dog	Padova	10	8-10	2010
S	Dog	Padova	5	5-7	2010
M	Dog	Padova	1	<2	2010
C	Dog	Padova	14	11-15	2010
F	Dog	Padova	0	<2	2010
F	Dog	Padova	13	11-15	2010
M	Dog	Padova	2	2-4	2010
M	Cat	Padova	1	<2	2010
M	Cat	Padova	1	<2	2010
S	Dog	Padova	5	5-7	2010
F	Dog	Padova	3	2-4	2010
M	Dog	Padova	1	<2	2010
S	Cat	Padova	20	>19	2010
F	Dog	Padova	9	8-10	2010
S	Dog	Padova	7	5-7	2010
S	Dog	Padova	8	8-10	2010
C	Dog	Padova	10	8-10	2010
F	Dog	Padova	8	8-10	2010
F	Dog	Padova	9	8-10	2010
M	Cat	Padova	1	<2	2010
M	Dog	Padova	0	<2	2010
F	Dog	Padova	0	<2	2010
M	Dog	Padova	12	11-15	2010
F	Dog	Padova	7	5-7	2010
F	Dog	Padova	7	5-7	2010
F	Dog	Padova	5	5-7	2010
M	Cat	Padova	5	5-7	2010
S	Dog	Padova	12	11-15	2010
S	Dog	Padova	5	5-7	2010
M	Dog	Padova	4	2-4	2010
F	Dog	Padova	3	2-4	2010
M	Dog	Padova	2	2-4	2010
S	Dog	Padova	7	5-7	2010
F	Dog	Padova	12	11-15	2010
F	Dog	Padova	9	8-10	2010
M	Dog	Padova	8	8-10	2010
F	Dog	Padova	1	<2	2010
M	Dog	Padova	8	8-10	2010
S	Dog	Padova	4	2-4	2010
S	Dog	Padova	10	8-10	2010
M	Dog	Padova	1	<2	2010
S	Dog	Padova	5	5-7	2010
S	Dog	Padova	18	>16	2010
F	Dog	Padova	10	8-10	2010
C	Cat	Padova	6	5-7	2010
S	Dog	Padova	18	>16	2010
M	Dog	Padova	2	2-4	2010
F	Dog	Padova	2	2-4	2010
S	Dog	Padova	7	5-7	2010
M	Dog	Padova	3	2-4	2010
S	Dog	Padova	4	2-4	2010
M	Dog	Padova	2	2-4	2010
S	Dog	Padova	18	>16	2010
F	Dog	Padova	9	8-10	2010
M	Dog	Padova	6	5-7	2010
C	Dog	Padova	11	11-15	2010
F	Dog	Padova	3	2-4	2010
S	Dog	Padova	10	8-10	2010
M	Dog	Padova	3	2-4	2010
F	Dog	Padova	9	8-10	2010
F	Dog	Padova	4	2-4	2010
F	Dog	Padova	1	<2	2010
F	Dog	Padova	2	2-4	2010
M	Dog	Padova	14	11-15	2010
M	Dog	Padova	6	5-7	2010
F	Dog	Padova	0	<2	2010
F	Dog	Padova	3	2-4	2010
M	Cat	Padova	1	<2	2010
F	Cat	Padova	3	2-4	2010
S	Dog	Padova	12	11-15	2010
F	Dog	Padova	2	2-4	2010
M	Dog	Padova	6	5-7	2010
M	Dog	Padova	14	11-15	2010
M	Dog	Padova	12	11-15	2010
C	Dog	Padova	10	8-10	2010
F	Dog	Padova	9	8-10	2010
F	Dog	Padova	3	2-4	2010
M	Dog	Padova	13	11-15	2010
F	Dog	Padova	9	8-10	2010
M	Dog	Padova	5	5-7	2010
M	Dog	Padova	4	2-4	2010
C	Dog	Padova	13	11-15	2010
F	Dog	Padova	11	11-15	2010
F	Dog	Padova	4	2-4	2010
S	Dog	Padova	1	<2	2010
S	Dog	Padova	0	<2	2010
F	Dog	Padova	10	8-10	2010
M	Dog	Padova	9	8-10	2010
S	Cat	Padova	10	8-10	2010
F	Dog	Padova	3	2-4	2010
M	Dog	Padova	13	11-15	2010
F	Dog	Padova	9	8-10	2010
F	Cat	Padova	1	<2	2010
M	Dog	Padova	4	2-4	2010
S	Dog	Padova	12	11-15	2010
M	Cat	Padova	1	<2	2010
F	Dog	Padova	9	8-10	2010
S	Cat	Padova	10	8-10	2010
S	Dog	Padova	10	8-10	2010
F	Cat	Padova	12	11-15	2010
S	Cat	Padova	5	5-7	2010
S	Cat	Padova	18	16-18	2010
M	Dog	Padova	6	5-7	2010
M	Dog	Padova	9	8-10	2010
F	Dog	Padova	12	11-15	2010
F	Dog	Padova	15	11-15	2010
F	Dog	Padova	5	5-7	2010
C	Dog	Padova	10	8-10	2010
M	Dog	Padova	3	2-4	2010
F	Dog	Padova	11	11-15	2010
M	Cat	Padova	5	5-7	2010
M	Cat	Padova	1	<2	2010
F	Dog	Padova	9	8-10	2010
M	Horse	Padova	0	<3	2010
M	Dog	Padova	8	8-10	2010
C	Dog	Padova	6	5-7	2010
M	Dog	Padova	5	5-7	2010
M	Dog	Padova	5	5-7	2010
M	Dog	Padova	8	8-10	2010
M	Dog	Padova	9	8-10	2010
S	Dog	Padova	10	8-10	2010
S	Dog	Padova	6	5-7	2010
M	Dog	Padova	14	11-15	2010
F	Dog	Padova	0	<2	2010
F	Dog	Padova	10	8-10	2010
M	Dog	Padova	9	8-10	2010
M	Dog	Padova	7	5-7	2010
S	Dog	Padova	7	5-7	2010
S	Dog	Padova	8	8-10	2010
F	Dog	Padova	9	8-10	2010
C	Cat	Padova	6	5-7	2010
F	Dog	Padova	6	5-7	2010
F	Dog	Padova	8	8-10	2010
F	Dog	Padova	13	11-15	2010
S	Dog	Padova	10	8-10	2010
M	Dog	Padova	2	2-4	2010
M	Dog	Padova	14	11-15	2010
F	Dog	Padova	3	2-4	2010
M	Dog	Padova	2	2-4	2010
C	Cat	Padova	1	<2	2010
F	Dog	Padova	6	5-7	2010
M	Dog	Padova	2	2-4	2010
M	Cat	Padova	0	<2	2010
S	Dog	Padova	8	8-10	2010
M	Dog	Padova	12	11-15	2010
M	Dog	Padova	1	<2	2010
S	Dog	Padova	1	<2	2010
F	Dog	Padova	8	8-10	2010
S	Dog	Padova	7	5-7	2010
C	Dog	Padova	10	8-10	2010
M	Dog	Padova	0	<2	2010
F	Dog	Padova	6	5-7	2010
F	Dog	Padova	2	2-4	2010
F	Horse	Padova	8	5-11	2010
M	Dog	Padova	1	<2	2010
S	Dog	Padova	2	2-4	2010
F	Dog	Padova	1	<2	2010
F	Dog	Padova	6	5-7	2010
M	Dog	Padova	2	2-4	2010
F	Dog	Padova	9	8-10	2010
S	Dog	Padova	12	11-15	2010
F	Dog	Padova	4	2-4	2010
F	Dog	Padova	11	11-15	2010
F	Dog	Padova	3	2-4	2010
F	Dog	Padova	10	8-10	2010
M	Dog	Padova	12	11-15	2010
S	Dog	Padova	10	8-10	2010
M	Dog	Padova	12	11-15	2010
M	Dog	Padova	12	11-15	2010
S	Cat	Padova	8	8-10	2010
M	Dog	Padova	2	2-4	2010
M	Dog	Padova	3	2-4	2010
M	Dog	Padova	3	2-4	2010
M	Dog	Padova	12	11-15	2010
M	Dog	Padova	1	<2	2010
F	Dog	Padova	5	5-7	2010
S	Cat	Padova	7	5-7	2010
S	Dog	Padova	8	8-10	2010
M	Dog	Padova	12	11-15	2010
M	Dog	Padova	12	11-15	2010
M	Dog	Padova	7	5-7	2010
S	Cat	Padova	13	11-15	2010
F	Dog	Padova	9	8-10	2010
M	Dog	Padova	5	5-7	2010
M	Dog	Padova	14	11-15	2010
M	Dog	Padova	10	8-10	2010
S	Dog	Padova	4	2-4	2010
S	Dog	Padova	6	5-7	2010
S	Dog	Padova	7	5-7	2010
F	Dog	Padova	10	8-10	2010
M	Dog	Padova	2	2-4	2010
S	Dog	Padova	8	8-10	2010
S	Dog	Padova	5	5-7	2010
M	Dog	Padova	7	5-7	2010
M	Dog	Padova	13	11-15	2010
M	Dog	Padova	8	8-10	2010
F	Dog	Padova	9	8-10	2010
F	Dog	Padova	8	8-10	2010
F	Dog	Padova	3	2-4	2010
S	Dog	Padova	13	11-15	2010
S	Dog	Padova	8	8-10	2010
M	Dog	Padova	9	8-10	2010
S	Dog	Padova	13	11-15	2010
F	Dog	Padova	4	2-4	2010
F	Dog	Padova	8	8-10	2010
M	Dog	Padova	1	<2	2010
S	Dog	Padova	13	11-15	2010
C	Cat	Padova	1	<2	2010
M	Dog	Padova	5	5-7	2010
F	Dog	Padova	1	<2	2010
F	Dog	Padova	3	2-4	2010
S	Dog	Padova	10	8-10	2010
S	Dog	Padova	6	5-7	2010
M	Dog	Padova	2	2-4	2010
M	Dog	Padova	13	11-15	2010
M	Dog	Padova	3	2-4	2010
C	Cat	Padova	1	<2	2010
M	Dog	Padova	6	5-7	2010
M	Dog	Padova	1	<2	2010
M	Dog	Padova	1	<2	2010
M	Cat	Padova	5	5-7	2010
F	Dog	Padova	4	2-4	2010
F	Dog	Padova	7	5-7	2010
F	Dog	Padova	3	2-4	2010
F	Dog	Padova	4	2-4	2010
S	Cat	Padova	6	5-7	2010
M	Dog	Padova	1	<2	2010
C	Horse	Padova	15	12-16	2010
M	Dog	Padova	12	11-15	2010
F	Dog	Padova	8	8-10	2010
M	Dog	Padova	13	11-15	2010
S	Dog	Padova	2	2-4	2010
S	Dog	Padova	1	<2	2010
F	Horse	Padova	12	12-16	2010
M	Dog	Padova	14	11-15	2010
M	Cat	Padova	0	<2	2010
M	Dog	Padova	1	<2	2010
F	Dog	Padova	3	2-4	2010
S	Dog	Padova	6	5-7	2010
M	Dog	Padova	6	5-7	2010
M	Dog	Padova	10	8-10	2010
F	Dog	Padova	8	8-10	2010
M	Dog	Padova	6	5-7	2010
M	Dog	Padova	14	11-15	2010
F	Dog	Padova	3	2-4	2010
M	Dog	Padova	13	11-15	2010
M	Dog	Padova	7	5-7	2010
M	Dog	Padova	12	11-15	2010
S	Dog	Padova	13	11-15	2010
M	Dog	Padova	10	8-10	2010
M	Dog	Padova	11	11-15	2010
M	Dog	Padova	12	11-15	2010
F	Dog	Padova	9	8-10	2010
F	Cat	Padova	0	<2	2010
C	Cat	Padova	6	5-7	2010
M	Dog	Padova	7	5-7	2010
C	Cat	Padova	1	<2	2010
M	Dog	Padova	3	2-4	2010
F	Dog	Padova	11	11-15	2010
F	Cat	Padova	2	2-4	2010
M	Dog	Padova	18	>16	2010
M	Dog	Padova	6	5-7	2010
F	Dog	Padova	4	2-4	2010
F	Dog	Padova	5	5-7	2010
M	Dog	Padova	2	2-4	2010
M	Dog	Padova	10	8-10	2010
F	Dog	Padova	0	<2	2010
C	Cat	Padova	13	11-15	2010
F	Dog	Padova	3	2-4	2010
F	Dog	Padova	10	8-10	2010
F	Dog	Padova	3	2-4	2010
M	Dog	Padova	7	5-7	2010
F	Dog	Padova	9	8-10	2010
F	Dog	Padova	4	2-4	2010
C	Dog	Padova	1	<2	2010
F	Dog	Padova	5	5-7	2010
M	Cat	Padova	7	5-7	2010
S	Cat	Padova	13	11-15	2010
F	Dog	Padova	6	5-7	2010
M	Dog	Padova	3	2-4	2010
M	Dog	Padova	12	11-15	2010
S	Dog	Padova	8	8-10	2010
F	Dog	Padova	9	8-10	2010
C	Dog	Padova	9	8-10	2010
S	Dog	Padova	7	5-7	2010
M	Dog	Padova	1	<2	2010
F	Dog	Padova	0	<2	2010
F	Horse	Padova	9	5-11	2010
S	Cat	Padova	8	8-10	2010
S	Dog	Padova	10	8-10	2010
S	Dog	Padova	6	5-7	2010
[truncated: 61,174 more rows]
